# Supplementary material for: IAA8 Involved in Lateral Root Formation Interacts with the TIR1 Auxin Receptor and ARF Transcription Factors in Arabidopsis
Source: PLoS One. 2012 Aug 17;7(8):e43414. doi: 10.1371/journal.pone.0043414 (PMC3422273; doi:10.1371/journal.pone.0043414)
Supplement: Table S1 — Nucleotide sequences of primers used in this study. (XLSX) [file pone.0043414.s004.xlsx]

## Sheet: Sheet1
		Table S1. Nucleotide sequences of primers used in this study.
		Primer name	Sequence (5'>3')	Note
		IAA8GWF	GGCTTCACCATGTCTTATCGATTGCTAAGTGTGG	For IAA8 cDNA cloning into pDONR207.
		IAA8GWR	GAAAGCTGGGTCAACCCGCTCTTTGTTCTTCGATTTC
		IAA7GWF	GGCTTCACCATGATCGGCCAACTTATGAACCTCAAG	For IAA7 cDNA cloning into pDONR207.
		IAA7GWR	GAAAGCTGGGTCAGATCTGTTCTTGCAGTACTTCT
		IAA17GWF	GGCTTCACCATGATGGGCAGTGTCGAGCTGAATCTG	For IAA17 cDNA cloning into pDONR207.
		IAA17GWR	GAAAGCTGGGTCAGCTCTGCTCTTGCACTTCTCCA
		ARF3BPGW-F	GGCTTCACCATGGGTGGTTTAATCGATCTGAACGTG	For ARF3 full-length cDNA and CTD cloning into pDONRzeo.
		ARF3CTDBPGW-F	GGCTTCACCATGCTGTTTGGTTTCCCATTAACCGAC
		ARF3BPGW-R	GAAAGCTGGGTCGAGAGCAATGTCTAGCAACATGTCTC
		ARF4BPGW-F	GGCTTCACCATGGAATTTGACTTGAATACTGAG	For ARF4 full-length cDNA and CTD cloning into pDONRzeo.
		ARF4CTDBPGW-F	GGCTTCACCATGCTTTTCGGATTCTCCTTACCAGTGG
		ARF4BPGW-R	GAAAGCTGGGTCAACCCTAGTGATTGTAGGAGAAGAATC
		ARF5BPGW-F	GGCTTCACCATGATGGCTTCATTGTCTTGTGTTG	For ARF5 full-length cDNA and CTD cloning into pDONRzeo.
		ARF5CTDBPGW-F	GGCTTCACCATGAATGTTGATTTTGATGATTGTAGTC
		ARF5BPGW-R	GAAAGCTGGGTCTGAAACAGAAGTCTTAAGATCGTTAATG
		ARF7GWBP-F	GGCTTCACCATGCAACCACCTTGTCAGGAGCTTG	For ARF7 full-length cDNA and CTD cloning into pDONR221.
		ARF7CTDBPGW-F	GGCTTCACCATGTGGCCAGCTCAGACTCAGCGAATG
		ARF7GWBP-R	GAAAGCTGGGTCCCGGTTAAACGAAGTGGCTGAGTT
		ARF11BPGW-F	GGCTTCACCATGGCGAATGTGGAAGCTGATTTCAG	For ARF11 full-length cDNA and CTD cloning into pDONRzeo.
		ARF11CTDBPGW-F	GGCTTCACCATGGATCCTAACTCTTCAAACTCACCA
		ARF11BPGW-R	GAAAGCTGGGTCAACGTGAACTGTCCTCTGATCTGATTC
		ARF16BPGW-F	GGCTTCACCATGATAAATGTGATGAATCCAATG	For ARF16 full-length cDNA and CTD cloning into pDONRzeo.
		ARF16CTDBPGW-F	GGCTTCACCATGGTTGCGGGAAGGGAGTTTTCTTCGTC
		ARF16BPGW-R	GAAAGCTGGGTCTACTACAACGCTCTCACTTCCTTGTTCC
		ARF19BPGW-R	GAAAGCTGGGTCTCTGTTGAAAGAAGCTGCAGCAGAAGTG	For ARF19 full-length cDNA and CTD cloning into pDONRzeo.
		ARF19CTDBPGW-F	GGCTTCACCATGGACATTGAGACGGAGCTGTCCAGTGCTG
		ARF19BPGW-F	GGCTTCACCATGAAAGCTCCATCAAATGGATTTCTTCC
		GWUniF	GGGGACAAGTTTGTACAAAAAAGCAGGCTTCACCATG	To add attB1 and attB2 sequences at 5' and 3' ends of PCR products for cloning into pDONR vectors using the Gateway BP recombination.
		GWUniR	AGATTGGGGACCACTTTGTACAAGAAAGCTGGGTC
		IAA8RT-F	TGCACCAGCTGCCAAGGCAC	For RT-PCR analysis of IAA8 endogenous (endo) and exogenous (exo) genes. PCR cycles: 26 for endo (IAA8RT-F and IAA8endoRT-R), 26 for endo+exo (IAA8RT-F and IAA8RT(ORF)-R).
		IAA8endoRT-R	TGTCTTGAGCATCTTCGTTTC
		IAA8RT(ORF)-R	CTCCACTGCACCTGGAGCTAAG
		GH3.3RT-F	CATGCCTGTGATGAATCTCTAC	For RT-PCR analysis of GH3.3 gene. PCR cycles: 22.
		GH3.3RT-R	TCTTAGTAATAATACCTTCCC
		IAA1RT-F	TGCTCCTCCTCCTGCAAAAAC	For RT-PCR analysis of IAA1gene. PCR cycles: 22.
		IAA1RT-R	TCATAAGGCAGTAGGAGCTTC
		IAA19RT-F	GGCTTGAGATAACGGAGCTGAG	For RT-PCR analysis of IAA19 gene. PCR cycles: 22.
		IAA19RT-R	TGACTCTAGAAACATCCCCC
		AtEF-1RT-F	GATGATTTGCTGTTGTAACAAGATG	For RT-PCR analysis of EF1α gene. PCR cycles: 22.
		AtEF-1RT-R	ATACCACCAATCTTGTAGACATCC
